# Supplementary material for: Data of in vitro synthesized dsRNAs on growth and development of Helicoverpa armigera
Source: Data Brief. 2016 Apr 16;7:1602–5. doi: 10.1016/j.dib.2016.04.026 (PMC4865661; doi:10.1016/j.dib.2016.04.026)
Supplement: Supplementary file 3 — Supplementary material [file mmc3.zip]

Archive with 3 entries (3 files):
- Supplementary Tables/Supplementary Table 1.docx
- Supplementary Tables/Supplementary Table 2.docx
- Supplementary Tables/Supplementary Table 3.docx
